# Supplementary material for: Generation of Nucleic Acid Aptamer Candidates against a Novel Calicivirus Protein Target
Source: Viruses. 2021 Aug 29;13(9):1716. doi: 10.3390/v13091716 (PMC8473235; doi:10.3390/v13091716)
Supplement: Supplementary file 1 [file viruses-13-01716-s001.zip]

Archive with 1 entries (1 files):
- viruses-1332662-supplementary.pdf
